# Supplementary material for: Influence of Different Drying Processes on the Chemical and Texture Profile of Cucurbita maxima Pulp
Source: Foods. 2024 Feb 8;13(4):520. doi: 10.3390/foods13040520 (PMC10888355; doi:10.3390/foods13040520)
Supplement: Supplementary file 1 [file foods-13-00520-s001.zip]

Archive with 1 entries (1 files):
- foods-2825498-supplementary.pdf
